# Supplementary material for: Self and microbiota-derived epitopes induce CD4+ T cell anergy and conversion into CD4+Foxp3+ regulatory cells
Source: Mucosal Immunol. 2020 Nov 2;14(2):443–54. doi: 10.1038/s41385-020-00349-4 (PMC7946630; doi:10.1038/s41385-020-00349-4)
Supplement: Supplementary file 2 — Supplementary Table 1 [file 41385_2020_349_MOESM2_ESM.xlsx]

## Sheet: Sheet1
Table S1: Key resources
Monoclonal antibodies
Antibody	Clone	Conjugate	concentration used in the study (mg/ml)	Supplier	Catalog number	Lot number
CD3	145-2C11	unconjugated	10	BioLegend	100331	B270450
CD4	GK1.5	BV510	0.8	BD	743155	B25813
CD4	GK1.5	APC	0.2	BioLegend	100412	B258297
CD4	RM4-5	biotin	0.4	BD	553045	86055
CD16/32	2.4G2	unconjugated	supernatant (1:10 dilution)	ATCC	HB-197	n/a
CD28	37.51	unconjugated	1 or 5	Invitogen	16-0281-86	1934012
CD44	IM7	eFluor450	0.4	eBioscience	48-0441-80	4314446
CD44	IM7	PE	0.8	BioLegend	103008	B140386
CD71	RI7217	PECy7	0.4	BioLegend	113812	B259648
CD73	TY/11.8	PE	0.4	BioLegend	127206	B199645
CXCR5	2G8	biotin	0.2	BD	551960	81949
FR4	12A5	APC/Fire750	0.8	BioLegend	125014	B248137
Nrp-1	3DS304M	SB600	0.8	eBioscience	501122305	2031416
PD1	J43	SB702	0.4	eBioscience	67-9985-80	1981574
streptavidin	streptavidin	PECy5	0.2	BioLegend	405205	B141105
streptavidin	streptavidin	PECy7	0.4	BioLegend	405206	B207311
streptavidin	streptavidin	APCCy7	0.4	BioLegend	405208	B215107
IFN-g	XMG1.2	APC	2	BioLegend	505810	E028187
IL17A	TC11-18H10.1	PE	1	BioLegend	506903	B118589
IL-10	JES5-16E3	PE	2	BioLegend	505007	B122294
Va2	B20.1	PE	0.4	BD	553289	B245806
Va2	B20.1	PerCP-Cy5.5	0.8	BD	560529	B219567
Vb14	14-2	biotin	0.4	BD	553257	5176771
TCRb	H57-597	APCCy7	0.4	BioLegend	109220	B230161
Peptides
Bacteria origin	peptide name	peptide sequence	peptide purity [%]	supplier
A. muciniphila	2C.1	ISAASYVVPPLPNKRS	91.18	ABI Scientific
A. muciniphila	2C.9	NKRSEANPANPPSFA	90.68	ABI Scientific
A. muciniphila	6H.3	HPSRLHAPAITQNALSR	91.1	ABI Scientific
A. muciniphila	8H.1	NKRSEANPANPPSFA	90.23	ABI Scientific
Chemicals, reagents, kits
Chemicals, and recombinant proteins	Supplier	Catalog number	Lot number
Alhydrogel 2.0%	Brenntag	843250	3396
BHI broth	Fisher	R452472	R112022
Brefeldin A	BioLegend	420601	N/A
Cholera toxin	Sigma	C8052-1MG	107M4001V
Ciprofloxacin	Sigma	17850-25G-F	127M4065V
Collagenase D	Roche	11088882001	34163622
DAPI	Invitrogen	D3571	26992W
DMSO	Corning	25-950-CQC	31217005
DNaseI	Roche	10104159001	35027800
FBS	HyClone	SH30396.03	AD18110280
Ghost red 710 viability dye	Tonbo	13-0871-T100	DO871061016133
Grape seed extract	BRI Nutrition	Grape Seed	2017-00785
HBSS	Corning	55-022-PB	20318006
HiPerfect	Qiagen	301704	n/a
Ionomycin	Sigma	10634-1MG	n/a
MEM	Corning	10-010-CV	2819001
Metronidazole	Sigma	M3761-100G	SLBD5470V
Monensin	BioLegend	420701	N/A
MTT	Sigma	M2128-10G	MKBB9557
PBS	Cellgro	55-031-PC	55031016
PMA	Sigma	P8139-5MG	n/a
Recombinant Murine IL-2	Peprotech	212-12-20UG	608108
Recombinant Murine GM-CSF	Peprotech	315-03-50UG	81455
siRNA Cx43	Santa Cruz	sc-35091	n/a
siRNA scrambled	Santa Cruz	sc-37007	n/a
Sodium bicarbonate	Sigma	S5761-500GM	047K0072
Streptomycin	Corning	61-088-RM	61088115
SuperScript III First-Strand Synthesis System	Invitrogen	18080051	813751
Vancomycin	Sigma	V2002-5G	058M-4009V
Assays
Critical Commercial Assays	supplier	catalog number	lot number
eFluor670	eBioscience	65-0840-90	E11832-1632
RNeasy Mini Kit	Qiagen	74106	163012131
TaqMan assays
Assay	TaqMan assay number
IFN-g	Mm01168134_m1
IL-17	Mm00506606_m1
IL-6	Mm00446190_m1
IL-10	Mm01288386_m1
b-actin	Mm00607939_s1
Software
Software and Algorithms	Source	Identifier
OriginPro v2017	OriginLab	https://www.originlab.com
FlowJo v10	FlowJo LLC	https://www.flowjo.com/
Mice, cell lines and bacteria
Experimental Models: Organisms/Strains/Cell lines	Source	Identifier
Mouse: B6.129S2-Tcratm1Mom/J (TCRa-)	Jackson laboratory	2116
Mouse: C57BL/6-Tg(Foxp3-GFP)90Pkraj/J (Foxp3GFP)	Jackson laboratory	23800
Mouse: B6.Cg-Foxp3sf/J	Jackson laboratory	4088
Mouse: EpTCRmini	[20]
Mouse: 63KTCRmini	[20]
Mouse: TCRmini	[11]
Mouse: CNS1k/o	[24]
Cell line: HT2	[20]
Bacteria: A. muciniphila	ATCC	ATCC BAA-835
Bacteria: E. coli BL21DE3	Invitrogen	C600003
